# Supplementary material for: Postoperative Surveillance in the Postoperative vs. Intensive Care Unit for Patients Undergoing Elective Supratentorial Brain Tumor Removal: A Retrospective Observational Study
Source: J Clin Med. 2025 Apr 11;14(8):2632. doi: 10.3390/jcm14082632 (PMC12027877; doi:10.3390/jcm14082632)
Supplement: Supplementary file 1 [file jcm-14-02632-s001.zip]

Archive with 1 entries (1 files):
- jcm-3553176-supplementary.pdf
